# Supplementary material for: Dynamics of non-structural carbohydrates following a full masting event reveal a role for stored starch in relation to reproduction in Fagus crenata
Source: For Res (Fayettev). 2021 Oct 26;1:18. doi: 10.48130/FR-2021-0018 (PMC11524249; doi:10.48130/FR-2021-0018)
Supplement: Supplementary file 1 — Supplementary data to this article can be found online. [file FR-2021-0018-S1.zip]

Archive with 4 entries (4 files):
- 10.48130_FR-2021-0018-Suppl-FigureS2.pdf
- 10.48130_FR-2021-0018-Suppl-TableS1.pdf
- 10.48130_FR-2021-0018-Suppl-TableS2.pdf
- 10.48130_FR-2021-0018-Suppl-FigureS1.pdf
